# Supplementary material for: Lockdown Fatigue in Pediatric Respiratory Patients: Lessons from the First COVID-19 Year
Source: Children (Basel). 2022 Nov 30;9(12):1862. doi: 10.3390/children9121862 (PMC9776677; doi:10.3390/children9121862)
Supplement: Supplementary file 1 [file children-09-01862-s001.zip]

Archive with 1 entries (1 files):
- children-2022098-supplementary.pdf
